# Supplementary material for: HHIPL2 positively governs Hedgehog signaling to accelerate non-small cell lung cancer progression via enhancing HNRNPC-mediated HNF1A mRNA stabilization
Source: Cell Death Dis. 2025 Dec 18;17(1):103. doi: 10.1038/s41419-025-08331-3 (PMC12848035; doi:10.1038/s41419-025-08331-3)
Supplement: Supplementary file 4 — Supplementary Table 1 [file 41419_2025_8331_MOESM4_ESM.xlsx]

## Sheet: Sheet1
Supplemental Table 1. Clinicopathological correlation of HHIPL2, HNF1A and SHH expression in NSCLC
	Cases (n = 55)	HHIPL2 expression				SHH expression				HNF1A expression
		Low (n = 21)	High (n = 34)	P value		Low (n = 20)	High (n = 35)	P value		Low (n = 32)	High (n = 23)	P value
Gender
Male	27	10	17	0.8638		12	15	0.2212		14	13	0.35
Female	28	11	17			8	20			18	10
Age (years)
<60	20	5	15	0.1282		4	16	0.05652		12	8	0.8363
≥60	35	16	19			16	19			20	15
Clinical stage
Ⅰ	42	19	23	0.0529		18	24	0.07196		28	14	0.02185
Ⅱ+Ⅲ	13	2	11			2	11			4	9
T stage
T1 + T2	47	21	26	0.0162		20	27	0.02073		31	16	0.004602
T3 + T4	8	0	8			0	8			1	7
N stage
N0	49	20	29	0.2505		19	30	0.288		30	19	0.1911
N1 + N2	6	1	5			1	5			2	4
The χ² analysis of the clinicopathological characteristics between clusters.
Statistical significance (P < 0.05) is shown in bold.
